# Supplementary material for: Machine learning based method for analyzing vibration and noise in large cruise ships
Source: PLoS One. 2024 Jul 25;19(7):e0307835. doi: 10.1371/journal.pone.0307835 (PMC11271874; doi:10.1371/journal.pone.0307835)
Supplement: S1 Table — (XLSX) [file pone.0307835.s001.xlsx]

## Sheet: input_data
12.5 Hz	16 Hz	20 Hz	25 Hz	31.5 Hz	40 Hz	50 Hz	63 Hz	80 Hz	100 Hz	125 Hz	160 Hz	200 Hz	250 Hz	315 Hz	400 Hz	500 Hz	630 Hz	800 Hz	1 kHz	1.25 kHz	1.6 kHz	2 kHz	2.5 kHz	3.15 kHz	4 kHz	5 kHz	6.3 kHz	8 kHz	10 kHz	12.5 kHz	Label
1.5	3.5	12.1	18	18.4	18.2	20.7	22.8	22.6	21.7	26.3	26.8	25.8	27.8	27.5	28.9	32.2	32.7	33.5	33.6	30.9	28.9	26.7	24.7	23	21.1	19.1	15.6	12	9.3	7.3	3
-1.4	8	14.9	18	21.4	25.1	22.9	22.9	25.5	26.6	24.7	28	26.9	28.3	29	27.6	29	30.6	31.5	28.4	28.5	25	22.1	21.1	19.3	21.3	23.9	12.8	11	7.8	4.5	3
4.6	-5.3	-3.4	3.9	6.2	6.8	8.1	9.7	11.3	14.8	15.8	14.1	14.1	16.3	17.3	18.7	17.7	15.7	12.8	12	10.9	10.9	10.6	9.1	8.8	8.5	9.1	8	6.8	4.4	2.1	3
-5.9	5	10.1	28.5	26.7	21.8	24.5	29.8	30.2	25.2	23.6	29.7	30.6	30.4	30	25.2	30.3	28.5	25.1	29.8	27.3	27.4	28	26.6	24	23.3	20.1	17.4	15.8	11	6.8	3
0.9	4.4	13.5	17.2	20.4	18.6	20.9	24.8	26.3	25.4	24.3	29.1	27.1	26.5	25.1	25.8	27.4	27.3	27.7	25.9	25.1	24.3	24	21.8	19.3	16.9	14.2	11.2	8.5	5.7	3.1	3
-1.7	6.1	11.8	18	24.4	24.2	24.1	27.9	25.7	24.7	24.3	30.3	27.5	26.9	28.9	28	28.5	29.9	30.2	28.8	27.8	28.4	26	24.9	22.1	19.5	17.1	14.6	12	8.7	4.7	3
-4.2	-4.8	0.4	10.2	17.3	24.1	19.4	19.2	22.4	24.1	28.1	25.7	25.4	29.9	28	28.4	29.2	32.4	31.6	31.2	30.9	31.6	29.6	28.7	27.2	26.8	25	21.3	16.9	11.8	6.2	3
8.9	8.8	11.8	14.4	19.5	22.1	25.8	29.4	30.4	29.7	30.7	31.2	33	33.2	33.3	39.3	41	39.3	42.3	41.4	41.6	41.2	41.8	40.4	39.5	36.7	33.3	29.5	25.1	19.5	13.8	3
10	9.4	11	15.9	18.9	21.4	27.7	34.2	35	32.7	34	32.9	33.1	32.3	38.3	41.2	39.4	40.4	41.2	44.4	43.7	45.7	44.9	43.1	42.9	41.8	38.7	35.4	31.4	26.5	21.3	3
4.7	6.7	11.5	14.1	18.7	21.4	23.8	25.6	26	29.5	29.1	28.4	29.5	30.9	29.7	30.7	34.4	34.5	34	34.5	33.5	33.2	32.1	31	28.9	27.2	24.8	21.5	16.9	12.5	8.4	3
7.8	7.4	8.6	9.5	15.8	18	24.9	25	26.6	27.7	27.3	29	29.6	30.9	30.2	32.4	34	34	34.3	35.4	33.9	34.6	33.5	31.6	29	27	24.5	18.7	14.6	9.3	4.7	3
6.1	8.3	11.2	14.6	20.2	25.9	27.8	32.6	29.5	34.9	31.2	32.6	31.8	31.1	32.8	34.2	35.6	34.9	36.2	37.4	37.9	38.7	37.9	35.5	33.6	31.3	27.2	23.4	18.6	13.3	7.7	3
12.9	15.1	19.3	16.3	15.6	22.5	22.3	26.4	27.3	29.6	28.3	33	29.5	29.5	31.6	35.1	33.8	33.5	35.6	37.2	37.2	37.1	36.1	34.9	33.7	32.5	27.8	24.9	21.7	15.5	9.1	3
9.1	16.2	17	24	29	28.8	31.1	35.8	36.1	38.1	41.3	45.4	46.9	47.9	44.8	45.4	48.7	49.3	50.6	50.4	50.8	50.7	50.8	52.8	48.5	46.7	43.3	39.8	35.4	28.1	20.2	3
16.5	20.1	24.9	28.8	35.2	36.9	40.2	42.7	45	52.3	53.3	54.4	57.7	57.3	58	59.2	59.9	60.4	62.6	63.3	63.9	63.6	63	61.7	60.7	59.1	56.7	54.1	50.4	45.3	39	3
17	22.4	29.1	31.2	36.6	35.8	38	41.2	44.3	49.1	53	57.9	59.5	57.6	57.7	57.8	60.1	61.1	62.8	63.3	64.4	63.8	63	61.6	60.6	58.6	57	54.1	50	44.9	38.9	3
7.3	12.4	23.1	24.8	30.3	31.7	33.1	38.1	37.8	40.3	41.8	43.9	46.2	48.3	46.5	47.8	49.8	50.4	52.6	52.3	53	53.5	51.9	50.9	49.4	47.5	44.7	41.3	37	30.4	22.7	3
-4.6	2.5	8.8	16.8	22.2	31.1	31.8	32.5	33.9	32.1	33.6	35.4	36.2	35.7	37.4	37.4	40.7	43.7	40.6	40.7	40.5	41.6	40.2	40.1	36.8	34.2	31.3	27.3	22.4	16.4	9.1	3
6.4	2.6	8.5	15.5	21.6	18.5	21.3	23.8	24.9	32.5	22.8	24.1	24.3	23.2	22.1	23.3	25	27.6	24.6	25.9	25.7	26.1	28.3	29.5	30.4	25.7	23.7	20.4	17	12.1	7	3
2.4	8.5	14.7	21.4	31	27.6	20	21.9	28.9	39	24.4	28.2	33.7	29.2	24.3	23.6	23.9	23.8	23.1	23.2	23.7	24.5	25.5	27.5	28.7	25.2	23.1	22.4	18.7	12.8	10.6	3
1.7	8.4	16.7	19.2	36.6	28.9	25.5	24.3	29	32.8	26.9	29.6	34.3	28.9	24.7	23.2	25.5	26.2	21.4	21.8	21.3	24.2	27	29.1	31.7	25.1	23.5	21.7	16.7	9.6	3.3	3
2.5	5.9	11	16	28.4	21.5	25.6	28.4	30.6	33.9	28.8	30.2	33.2	33	31.5	32.5	33.8	33.3	33.4	36.2	36	36.6	40.3	41.5	44.3	38.3	36.3	34.6	29.8	22.7	12.7	3
3.9	5.5	11.4	9.8	22.8	19.8	21.3	25	25.4	26.4	33.4	33.4	31.6	24.8	24.4	23.8	24.5	26	23.8	23.7	27.9	31.5	30.9	31.6	32.2	27.4	20.5	19	16.1	10	4.5	3
8.8	11.5	15.8	19.8	19.9	20.7	19.5	21.1	23.1	30	27.2	30.3	30.5	30.5	30.3	33.4	32.1	33.1	33.1	33.7	34.7	35.1	35.1	35.6	35.5	33.4	31	28.5	26	20.9	15.2	4
4.1	3.3	9.5	16.4	22.9	26	23.9	28.7	29.6	27.6	28.4	30.6	29.3	29.2	28.3	31.1	28.4	30.1	28.9	28.4	28	27.7	26.6	25.6	23.5	20	18.4	15.6	11.1	6.6	3.6	4
7.3	10	7.7	18	32.7	26.9	33.3	34.4	32.6	30	32.2	33.9	38.7	37.4	36.4	36.7	37.7	37.8	36.8	36.7	36	37.8	35.8	35	32.8	29.3	25.8	21.4	15.8	9.5	5.2	4
-0.4	5.2	8.4	13.6	20.6	21.3	22.7	23.9	26	27	30	31.7	32.2	32	32.6	32.5	34.5	35.4	36	38	39.6	40.7	39.1	38.4	36.6	34.5	31.8	28.4	24.8	19.5	13.1	4
-1.2	6.1	16.7	25.3	27.1	30.6	33.8	37.7	40	43.8	47.3	47.5	50.4	57	61.6	61.2	66.5	62	69.4	68.7	66.5	65.3	64.3	62	62.5	62.6	59.7	54.6	51.2	47.2	39.4	4
1.1	9.5	15.6	23.5	25.2	28.4	33.4	32.9	35.2	34	40.3	47.3	45.4	37.7	42.3	45.1	42.8	40.3	43.8	43.9	46.4	46.5	44.3	41.9	43	38.1	35.2	32.5	29.2	23.9	15.3	4
-2.4	9.3	13.3	20	21.7	24.2	29.8	30	31.1	31.9	34.6	37.7	39.7	35.3	32.9	29.3	31	31.2	31.1	28.3	27.6	26.8	24.3	22.4	21.1	20.7	19.4	16.7	13.8	9	4	4
4.9	10.2	12.1	16.8	23.3	24.6	30	33.3	36.1	38.5	43.5	48.2	41.7	44	38.6	35.3	40.4	40.4	42.1	40.8	39	38	36	34.5	32.8	31.7	29.9	27.3	24.2	20	14.4	4
1.5	4.5	11	18.9	17	24.1	27.4	31.9	36.6	38	40.4	44.3	38.3	41.8	36.5	32.4	34	33.3	33.7	32	31.4	29.3	28.6	27.1	26.4	25.2	23.2	19.2	15.1	9	3.9	4
-5.1	4.9	7.8	9	12.6	12.7	18.7	23.3	22.2	26.8	33.4	32.1	28.5	32.9	26.2	24.4	26.1	27.8	27.2	25.2	27.9	28.4	26.8	24.9	23.5	23.1	23.9	13.7	11.6	7.1	3.3	4
12.1	17.1	23.5	24.3	28.7	30.5	34.5	37.8	40.3	39.8	43.3	45.7	50.2	50.5	51.3	53.7	55.9	55.8	55.9	55.5	54.9	54.6	53.5	52.7	52.2	51.3	49.3	47	44.3	40.8	35.6	4
0.2	9	12.9	15.2	21.2	26.8	31.6	31.1	28.3	27.3	29.3	33.2	34.5	34.4	34.6	34.4	35.2	35.1	35.1	35.1	34.3	34.5	33	31.9	29.9	28.7	27.9	25.5	20.3	14.2	9.1	5
-0.7	8.8	12.4	14	19.7	23.3	27.4	29.4	27.5	26.2	29.4	30.4	32.3	34.6	34	33.1	33.8	34.8	33.9	33.9	34.4	35.4	35.4	32.2	29.6	27.2	24.4	21.7	16.9	11.9	7.7	5
5.1	9.2	9.3	10.5	18.7	22.2	25.1	28.8	27.6	28.8	30.2	32.8	35.7	38.6	37	35.3	36.3	34.9	36.5	36	40.4	41.9	41.9	39.7	34.7	32.1	29.7	26.7	21.1	15.2	9.6	5
2.6	11.1	13.6	15.2	22.1	28	27.9	28.6	29.1	30.1	33.2	34.6	36.4	35.4	35.3	35.9	35.9	36	37.5	35.5	36.2	36.6	34.6	34.3	33.1	33	29.4	25.5	24.3	18.5	14.7	5
-2.3	5.4	13.2	14.4	18.7	22.6	23.5	25.9	24.6	23	25.3	27.3	29.7	30.5	32	33.7	30.8	32.2	29.3	29.4	29.8	30.1	28.2	27.8	25.7	24.1	21.2	17.6	13.2	8.3	4.4	5
-0.4	4	8.5	13.5	18	20.9	23.3	25.6	25.5	26.5	29.3	29.8	29.5	31.2	29.9	30.6	29.6	30.7	31.1	31.1	31.5	31.4	30.3	29.3	27.6	26.2	23.5	22.6	18.9	15.6	12.9	5
2.3	7.5	12.2	14.2	18.4	21.9	23.2	26.2	25.4	26.8	29.1	31.2	33.4	34	33.2	33.6	35.4	36.2	37.1	38.1	38	39	38.8	36.7	34.7	32.4	29.7	26.8	20.8	16.4	11.5	5
5.6	7.9	9.9	23.8	23.4	23.9	26.8	30.2	27.3	30.4	26.9	30.8	32.4	29.8	31.3	30.5	31.6	29.3	28.9	26.8	25.6	24.2	21.5	27.5	21.6	17.3	15.3	13.5	11.8	6.9	3.2	5
-1.7	7.4	12.9	14.7	19.1	23.2	25.5	29	29.5	30.6	29.6	31.9	33.1	30.6	29.2	31	31.2	29.3	29.4	28.5	26.7	24.3	23.2	22	19.4	17.1	15.6	14.2	12.3	7.8	4.1	5
1.9	3	7.6	13.8	15.1	17.1	21.9	26.4	24.6	26	25.5	30.2	31.3	30.2	30.9	34.2	36.5	36.9	36.9	38	37	39.1	40	38.3	38.9	38.1	36.9	33.6	31.3	27	21.5	5
4.1	7.5	15.1	25.5	34.8	31	27.8	31.2	33.6	33.5	37.4	33.7	36.2	37.5	33.5	32.6	35.4	36.2	35.7	36	34.9	34.2	33.5	33.8	32.2	36.8	37.5	37.5	36.7	36.9	32.2	5
-2.4	3.4	8.4	14.1	20.2	24.6	28.3	36.7	33.5	31	28.6	31.9	37.3	36	35.7	38	40.3	40.2	39.8	39.5	38.5	39.1	37.2	36.7	35.5	34.8	32.8	30	26.1	21.7	15.8	5
6.8	13.2	16.3	23.8	29.4	27.3	32.6	34.4	37.1	35.1	34.4	37.5	34.9	35.7	35.3	35.3	37.4	39.2	37.6	37.5	36.1	35.8	33.8	32.6	31.4	30.3	27.8	25.4	22.3	18.3	13.4	5
23.7	31.8	36.3	37.4	39.6	45.3	51.4	54.4	56.1	56.6	57.1	59.3	59.5	63.9	65.3	69	69.6	68.5	72	68.9	65.6	65.3	65.9	66.1	60.6	58.9	56.7	52.7	48.7	46.1	39.8	6
11.9	14.8	15	25.6	29.7	31.2	36	35.4	39.5	41.8	40.6	40.7	45.1	43.8	44.9	47.9	48.5	44.6	47	46.3	46.3	46.5	45.4	43.1	39	36.1	32.9	29.8	26.8	21.3	14.6	6
-2.4	5.1	13.5	16.8	21.4	21.8	26.8	27.3	32	33.6	35.7	37	41.5	40.5	35.7	34.1	35.2	36.6	38.3	36.7	35.8	36.1	34.9	33.8	32.5	32.5	28.3	23.8	20.6	14.8	8.8	6
-1.6	3.6	10.4	15.2	19.3	22.4	23	24.8	26.7	30	30.1	32.3	34.1	34.3	35.6	36.7	38	37.3	37.2	36	35.1	35.2	33.6	32.3	29.8	28.6	26.8	24.1	20.1	14.1	8.2	6
-1.5	8.5	10	13.4	27.9	29.9	37.7	48.8	43.1	43.5	46.3	51.6	54.1	56.5	64.3	67.6	67.5	64.8	68.7	69.2	67.5	68	67.7	66.5	64.8	63	60.5	58	53.7	48	41.5	6
15.2	26.2	23.6	25.2	28.2	37.1	38.6	40.2	41.7	45.4	49.1	54.2	57.7	56	59	61.5	63.2	63.7	66.9	69.3	70.7	70.1	68.6	65.7	64.7	67.3	61.2	56.7	57.2	47.3	46.4	6
-6.3	7.6	12.5	18	21.1	24.2	26.8	29.1	34.4	33.3	33.6	41.3	46.5	43.2	37.8	36.3	40.7	41.9	42.9	43.2	42.9	41.7	40.5	39.5	38.5	40.2	34.5	29.6	28.8	20	15.1	6
-5.2	0	6.5	7.9	20	15.8	16.5	11.2	13.4	15.7	21.4	26.3	26.1	24	18.9	20.2	22.8	19.5	15.9	14.7	14.7	14.8	14.5	16.4	17.8	16.7	15.8	14.6	13.5	10.5	8.7	6
-6.5	3.5	8.9	10.2	17.5	12.7	9.9	12.3	17.1	23.1	18.8	23.7	21.6	22.1	15	16.1	16.9	14.9	13.3	11	12	12.8	13.2	13.8	14.6	14.3	13.2	10.8	9.4	7.9	7	6
-5.8	3.3	10.6	13.6	19.5	15.8	12.6	8.2	10.3	11.2	18.6	22.7	20	22.8	17.6	19.1	19.9	19.1	18.8	17.3	17.6	18.6	20.1	20.4	19.6	19.7	19.5	17.3	15.2	10.9	7.6	6
8.6	16.4	22.1	24.5	36.9	32.4	35.4	33.2	33.2	32.1	36.7	36.8	35.7	38.8	42.6	42.3	44.2	43.5	44.6	44.9	45	44.9	44.2	43.2	42.7	41.8	40.1	37.8	34.8	30.1	24.6	6
-1.9	5.5	12.4	19.8	29.3	27.4	30.2	30.8	29	36.2	35.1	41	35.3	36.8	32.5	28.9	32.5	29.3	25.6	25.1	24.3	21.5	20.4	19.2	18.3	18.2	13.7	12.6	11.9	9.1	6.4	6
-6.4	1.2	8.3	9.2	21.1	19.9	21.6	18.7	21.6	25.1	35.7	39.7	37.9	32.4	30.3	29.6	29.9	31.5	31.3	30.8	27.2	26.6	25.3	21.9	20.6	17.5	15.3	13.1	12.4	10	7.8	6
-6.2	2.6	10.8	11.8	18.5	15.1	17.7	20.1	20.6	25.9	27.9	35.3	36.7	31.5	24.7	24.6	26.4	25.1	24.7	23.5	24.4	22.3	20.8	18.8	17.2	15.4	14.6	12.6	11.1	8.7	6.3	6
-5.2	5	10.9	14.5	22.7	20.2	18.8	15.2	14.8	17.5	22.2	31.2	28.7	27.3	24.9	22.6	24.2	23.6	23.5	21.8	21.4	19.4	17.7	16.3	15.8	15	14.9	12.6	11.4	8.1	5.3	6
-3.5	7.6	15.9	21.4	20.5	20.9	18.6	17.5	27.3	23.6	28.5	34.9	29.8	33.4	31.8	27.9	28	30.1	30	27.3	24.5	27.5	23.9	18.7	17.9	17.6	15.9	12.7	9.4	6.3	3.1	6
5.1	16.7	24.9	30.3	28.9	36.7	40.4	40.4	41.6	48.4	67.3	68.1	68.4	68.3	66.3	70.7	71.8	78	67.5	68.5	68.4	72.9	73.1	71.5	69.6	66.4	66.8	64.9	61.6	57.6	52.4	6
-5.8	0.9	7.9	8.6	20	15.9	16.5	10.7	13.7	15.6	21.7	26.5	25.7	24	19.8	20.9	22.7	19.2	14.7	14.6	15	13.2	12.5	14.4	18	15.6	13.6	12	11.6	9.7	8.1	6
-7.2	3	7.6	8.6	17.5	12.7	12.7	12.9	16.2	18.5	19.3	22.6	23.2	24.2	16.6	17.1	19.2	14.2	14.3	15	15.4	16.9	15.9	15.9	15.9	15.3	14	11.6	10.1	8.7	7	6
-5.6	5	12.5	10.2	21	15.9	11.8	7.8	10.8	10.5	17.1	22.1	17.6	22.9	14.9	14.6	17.3	16.3	14.6	14.3	17	15.8	15.6	15.1	15.4	16.4	16.5	14.4	12.5	9.1	6.5	6
-3.9	3.7	8.1	8.6	19.2	15.4	15.8	16.7	19.4	20	21.8	25.8	27.9	28.3	21.7	21.8	22.4	22.6	23.2	23.2	23.5	23.5	24.4	25.6	25.3	26	24.2	22.9	21.1	19	15.8	6
-2.7	9.1	16.1	19.1	18.7	20.1	17.7	17.1	30.6	25.7	31.8	40.8	32	35.8	31.1	30.7	31.3	33.3	32.7	28	23.4	26.9	22.9	18.8	17.6	17.4	15.9	13.7	10.7	6.9	3	6
2.2	16.1	24.7	30.5	27.4	34.8	38.5	40.8	42.5	50.1	66.7	66.9	64	69.1	61.3	67.8	72.1	80.6	68.9	71.2	68.9	69.4	72.7	70.7	67.7	63.8	64.9	63.2	59.8	55.8	50.6	6
12.6	22	29.9	34.2	38.7	42.8	49.8	51.6	56.3	53.3	54	55.4	59.4	58.4	61.7	64.7	64.8	61.1	61.6	61.6	62.5	61.9	61.5	61.5	60	58.5	59.5	57.6	50.2	47.1	40.4	7
1.2	13.4	14.1	20.5	24.1	28.7	29	29.4	38.3	30.7	34.4	33.7	35.7	34.2	43.6	47.1	40	39.8	37.5	39.4	38.9	40.5	41.6	34.4	32.6	31	26.9	21.6	17.8	13.4	8.9	7
-3.4	4.7	12.4	14.7	23.4	25.6	30.3	36.6	48.1	53.2	55.9	58.9	53.2	59.2	52.6	48.6	50.6	49.7	50	46.8	50.3	45.4	48.6	46.8	44.3	41.7	35.6	28.9	22.9	17.6	12.9	7
-9	3.5	6.7	9.4	15.6	13.8	19.4	17.6	18.2	16.8	21.4	24.8	24.7	25	21	21.7	22.9	20	20	17.1	15.9	17.2	16.2	16.7	16	14.8	15.3	12.8	12.2	10.6	8.4	7
4.9	13.6	18.1	25.3	34.7	34	33.6	31.1	25	22.4	32.6	33	30.7	31.6	34.8	35.8	37	36.9	37.9	38.4	38.2	37.8	37.3	35.8	34.7	33.1	31	28.3	25.1	21.1	15.5	7
-6.9	7.8	8.8	14	18.3	21.8	26.3	31.9	37	40.4	46	46.2	46.9	46.7	43	41.9	42.9	43.2	40.2	39.6	41.4	40	42.5	39.8	37.4	34	29.3	24.4	20	13.6	7.6	7
-1.6	-0.2	4.3	5.5	5.6	9	12.5	15.7	18.1	22.8	20.3	22.4	22.1	21.5	19.3	20.4	16.7	16.6	18.8	18.9	18.5	20.1	20.6	18.1	16.7	14.1	12.6	11.6	10.8	8.9	5.9	7
-7.1	-0.2	9.2	13.1	19.9	18.1	21.7	22.5	25.1	31.5	31.3	31.5	32.2	32.9	31.5	28.9	28.8	28.1	28.2	29.4	30.3	29.4	30.2	28.4	25.4	23.5	21.1	18.2	15.1	10.6	6.7	7
25.9	24.9	33.8	38.7	42.5	45.8	49.8	52.5	56.9	58.1	63.1	62	63.1	63.2	66	70.4	76.9	69.3	68.8	71.5	69.8	67.1	65.2	64.8	60.5	58.6	55.7	51.9	48.4	43.8	38.4	7
9.5	7.7	22.6	26.7	26.1	33	32.7	32.9	35.3	41.3	43.4	42.3	41.8	41.3	43.7	48	54.2	46.9	44.6	50	50.8	52.9	48.1	45.6	41.7	38.9	33.8	30.8	27	21.9	16.1	7
0.7	0	1.4	8.5	14	18.4	18.7	21.8	21.9	21.1	27.7	32.1	32.7	38.4	38.3	41.7	41.1	44.7	48.8	51.9	51.3	54.8	52.5	50.7	49.7	46.6	42.6	37	31.1	25.7	20	8
-8.1	-1.9	7.7	17	21.8	16.3	23.5	20.5	26	31.1	27.7	31.9	35.6	32.2	26.9	25.9	26.9	27.5	28.9	30.3	28.8	28	28.1	26.8	25.4	24.9	23.3	21.4	18.9	15.7	11.1	8
-3.5	5.5	19.6	24.5	29.1	26.7	27.8	32.7	30.6	31.4	35.7	35.6	37.4	34.2	30.1	31.9	34.2	32.4	32	31.5	31.2	31.2	30	26.5	24.6	21.6	19.1	18.2	16.5	13	8.1	8
-2.6	4.4	16.7	22	25.8	24.9	31.1	33.4	28.8	30.1	28.9	34.3	35.3	32.9	36.8	35.9	35.5	35.2	36.2	35.4	35.6	36.4	35.2	34.7	33	30.2	27	32	33.3	13.4	7	9
-7.6	5.7	14.5	26.3	25.1	12.6	16.2	20.1	15.7	17.6	18.3	21.3	26.1	22.9	18.6	18.7	23.3	21.8	19.5	20.5	21.6	20.8	19.7	20.2	19.7	16.1	14.5	13.1	11	8.7	5.4	9
3.8	12.2	17.2	25.9	33.5	31.5	35.8	38.8	31.2	31.2	32.7	32.6	33.2	35.2	36.2	37.2	38.1	39.6	40	40.7	41	40.6	39.9	39.4	37.2	35.5	33.2	30.6	27.6	23.5	18.4	9
-0.8	5.3	10.2	22.7	23.6	18.3	22.7	25.3	26.3	30	28.3	33.2	36.3	30.6	26.9	28.6	28.7	28.5	30.8	31.3	30.8	27.4	30.3	27.4	27.2	24.6	20.4	17.7	15.7	11.9	8.2	9
-6.1	3.9	10.4	24.2	24	19.6	20.4	19.3	14.3	20.4	26.5	34.9	35.3	32.4	28.1	26.3	28.2	30.8	27.6	26.7	24.1	22.5	21.3	20.6	19.8	17.3	16.2	13	11.1	8.8	5.4	9
-6.1	1.8	9.2	14.7	20.7	19.9	27.4	33.4	27.7	29.8	27.6	29.3	33.5	33.2	24.9	23.9	22.8	23.6	22.7	23.3	22.7	22.7	21	19.4	17.4	15.4	14	12	9.9	6.3	3	9
-6.4	-3.4	5.1	8.5	18	16	23.1	33.7	29	31.5	32.6	33.3	31.1	29.8	26.5	26.1	31.9	31.3	30.1	30.1	28.8	28.2	25.7	24.9	23.2	21.5	19.2	15.6	12.4	8.4	4.5	10
24.8	24.8	27.7	33.7	39.6	41.7	46.1	51.8	49.6	51.6	47.3	49.3	52.1	51.5	61.8	57.5	55.3	56.4	60.1	60.4	61.1	61	58.9	57.9	56.7	57.4	53.7	51	49.3	46.6	41.6	10
11.5	12.3	21.3	35	44.1	43.4	44.6	52.4	52.7	52.2	54.7	55.2	60.3	59.6	63.3	68.9	70.8	68.8	70.1	73.5	71.8	70.8	70.2	68	65	62	58.9	55.6	51.3	46.3	41.6	10
7.9	15.8	21.5	28.1	34.4	33.8	31.7	34.5	35.3	34.4	38.9	39	42.6	42.4	43	45.3	47.9	46.8	49.2	50.4	50.2	49.2	48.6	47.4	47.2	49.2	51	48.3	44.5	39.5	33.8	10
-0.3	22.1	16.9	21.3	33.8	29.9	32.7	34.7	33.6	35.5	35.2	37.3	37.5	39	38.3	38.8	40.4	41.2	41	41.6	41.3	41.2	40.3	38.5	36.9	35.4	32.5	30	25.5	20.7	14.2	10
2.8	24.9	21.1	21.3	26.9	25.4	26.9	34.6	32.4	35.3	32.4	35.9	38.4	40	39.4	39.4	39.8	38.7	38.3	38.9	38.8	40.6	38	38.7	36.6	34.2	32.1	29.8	27	22.3	16.7	10
5	21.5	18.6	21.7	24.7	29.9	33.2	32.4	33.9	33.5	34.5	36.2	35.4	36.1	36.2	37.5	40.3	40.6	40.4	42.3	42.8	43.3	43.1	42.6	40.8	39.5	36.2	32.6	29.1	24.6	19.1	10
6.2	9	10.4	16.5	25.1	22.4	23.6	25.8	26	28.6	28.4	28.5	32.3	29.1	32.8	31.9	35.4	36.3	34.2	34.1	33.1	32.2	31.3	29.8	28.4	27.6	25.2	22.2	18.6	16.6	10	10
-1.3	5.3	6.6	16.6	23.9	21.1	24.8	23.9	25.2	27.2	28.3	28.2	30.9	26.9	29.1	29.9	31.9	33.8	34	35.7	36.2	37.1	35.7	33.6	31.8	30.6	29.4	28.5	26.3	23.5	17	10
0.9	7.6	16.7	16.5	23.1	21.2	21	21.9	21.5	25.5	27.7	25	31.3	31.1	34.3	34.6	36	36.2	36.6	36.5	36.8	38.3	37.5	37.2	34.3	37.7	29.9	25.9	21.9	15.6	9.6	10
7.8	15.2	22.1	27.1	34.5	32.5	37.6	38.6	37	36.3	35.9	35.9	36.7	34.8	35.9	36.5	35.9	37.4	37.4	36.5	35.4	35	32.8	30.6	27.7	25.3	22.3	18.3	14.6	10.6	5.3	10
0	5.7	12	16.7	28.8	21.9	26.3	30	33.5	34.7	39.6	38	36.6	33.7	32.5	35.8	39.1	36.5	35.2	35.9	37.8	40.4	44.8	40.5	34.8	38.7	28.7	26	22.6	14.7	8.2	10
-1.5	4.5	11.8	16.1	26	20.3	19.2	24.1	22.3	22.4	24.8	24.1	25.5	28.1	28.3	31	29.5	31.8	35.1	32.4	31.8	35.4	35.8	32.8	30.6	30.5	25.4	23.5	20.1	15.1	10	10
-1.7	1.8	6.7	14.6	19.8	22	24.8	27.3	26.8	28.1	28.1	28.5	28.6	27.8	27.9	28.5	28.4	29.1	32.3	31.4	31.2	31.6	31.7	31.5	30.6	29.9	28	23.8	19.1	13.8	8.8	10
-4.7	6.2	8	17.4	25.4	21.6	26.6	36	34.7	43.9	39.7	33.2	30.4	28.5	28.5	28.9	31.2	29	30.9	30.3	29.6	28.3	26.3	25.3	22.7	22.7	19.8	15.4	12.2	8.7	4.3	10
3.5	7.1	9.6	15.1	22.9	19.5	22.4	27	27	26.7	25.8	26.2	28.8	30.9	27.4	27.1	28	26.8	26.9	27.4	27.2	27.1	26.5	24.2	22.2	26.7	19.1	14.9	12.9	6.4	2.7	10
9.7	17.1	19.1	25.5	32.9	30.1	29.7	34.9	36.1	37.3	37.7	36.5	35	35.5	32.8	34.6	35.1	33.4	35.3	37.4	38	38.8	37.4	37.3	37	36.3	32.3	29.2	25.5	20.6	15.3	11
4	12.1	15	18.5	28.8	28.6	33.9	33.8	39.3	40	42.2	41.4	39.7	40.5	37.6	39.1	47.1	45.5	42.6	42.6	41.6	43.4	43.7	42.4	41.3	41.3	38.6	36.5	33.5	30.1	24.3	11
-1.8	8.9	11.7	19.6	27	30.7	37.1	33.1	38.7	39.9	36.3	34.4	36.7	35.2	34.8	35.7	38.6	38.2	39	39.7	40.6	40.4	40.4	40	38.8	37.2	34.5	31.4	27.6	23.8	17.9	11
13.5	20.3	23	32.7	39.7	35.9	46.7	51.6	46.5	41.5	42.1	44.2	45.4	45.7	44.4	44.8	48.3	51.4	47.3	46.9	47.8	47.6	44.5	41.1	39.2	37.5	34.3	31.2	28.9	25.9	21.7	11
11.5	17.6	21.6	33	40.4	33.8	38.1	41.7	39.7	39.6	42.3	43.6	44.9	43.8	45	46.7	48.7	50.1	50.2	51.2	51	50.6	49.1	47.4	45.4	42.5	39.8	36	32.2	27.1	19.2	11
8	11.9	19.8	22.3	27.1	25.8	31	32.9	35.2	35.9	34.9	33.3	32.9	32.5	32.2	35	36.5	34	34.3	34.9	34.6	35.3	34.5	34.6	35.9	33.4	30.2	27.7	24.1	20.6	15.2	11
-8.4	0.3	8.1	13	20.8	19.7	22.9	22.7	25.5	27.8	23.9	25.9	27.6	24.6	21.8	23.3	27.8	27.8	26.8	26.8	25.1	23.9	23.4	22.3	21.6	19.5	17.4	15.3	12.2	7.9	3.9	11
4.2	15	27.6	30.1	36.8	37.4	46.8	49.6	48.7	56.8	59.9	61.8	65	63.8	66.1	68.7	71.8	73.6	74.4	73.9	74.6	74.6	74.4	72.7	71.3	67.5	65.1	63.3	59.5	55.1	48.8	11
8.1	15.2	17.6	23.6	21.9	20.9	22.5	30.8	28	28.4	35.3	41	36.7	37.4	38.4	42.3	40.6	40.6	43.2	44.4	49.6	52.7	51.2	46.7	43.2	38.4	36.9	35.3	31.2	24.5	17.8	11
14.6	17.2	20.4	17.2	24.9	20.2	20.9	31.4	28.8	26.4	33.4	28.7	30.4	31.3	32.5	34.1	33.4	34.6	35.5	35.9	34.2	36.1	33.8	32.4	30.8	29	26.1	22.5	18.1	12.3	7.3	11
-7.2	-1	5	10.4	14.2	20.7	21.2	21	18.3	23	32.1	39	40.2	33	29.3	27.1	26.3	28.5	27.9	28	27.5	24.7	23.3	20.8	17.9	15	13	11.2	10.3	7.6	4.7	11
3.7	9.5	15.2	24.6	31.2	31.3	33.2	37.1	37.7	33.8	34.5	32.5	30.1	28.4	30.8	30.5	32.3	33	32.5	33.9	33.5	34.1	33.2	32.2	31.3	30.4	28.4	25.9	23.2	19.6	14.1	11
-2.7	2.9	7.2	13.7	20.4	20.4	23.6	25.8	29.2	31.3	25.9	32	35.7	28.3	25	27.2	25.8	29.3	28.6	26.9	25.3	23.6	21.2	19.6	19.9	17	14.4	12.3	9.7	6.4	3.4	11
16.6	22.7	28.3	32.8	39.2	41.4	44.4	44.7	45.8	48.1	48.8	49.5	50.3	50.1	47.9	44.8	44.4	40.9	37.5	36.1	34.3	32.6	30.2	29.1	26.7	21.2	17.3	13.7	11.5	9.3	5.3	11
-7	1.7	7	12.5	17	19.3	24.1	28	29.6	33.5	27.7	32.3	34.9	30.4	22.9	23.6	27	29.3	26.7	24.9	24.1	22.2	21.5	20.3	19.9	16.7	14.8	13.3	10.8	7	4.3	11
-7.8	-4.3	3	6	15.2	7.8	16	19	20	21.6	22.2	26.2	26.1	31.6	26.5	27.9	26.1	20.5	22.6	23.7	24.1	23	22.9	19.2	20.6	23.8	17.7	12.4	10.8	7.7	4.3	11
-8.7	-0.4	7.4	14.4	21.7	20.9	23.6	26.2	29.9	32	30.2	34.5	32.4	31.7	27.9	29.9	29.3	29.5	30	29.8	30.9	29.6	27.1	25.7	25.7	26.7	22.6	20.7	19.4	15.2	13.9	11
-9.1	-0.8	8.3	15	25.7	22	23	25.5	28.2	34.5	31.4	32	28.3	26.8	25.4	24.9	26.1	24.9	23.8	23.1	23	21.4	19.3	17.6	16.8	14.4	12.7	11.5	9	4.8	2.2	11
-4.2	3.6	8.3	15.8	21.8	23.8	25.5	25.6	27.2	29.1	27.8	33.8	33.1	30.7	26.8	31.9	33.4	32	33.1	34.7	32.3	31.5	27.9	26.2	23.7	21.7	19.4	16.3	12.4	7.8	3.9	12
2.1	8	10.4	17.3	28.9	25.2	24.6	24.4	25.6	27.2	25.9	28.7	30.7	30.3	28.5	29	36	31.8	33.2	36.7	37	39.1	35.2	31.8	28.7	25.6	21.9	18.2	14.6	9.1	5	12
-9.2	-2	6.7	12.7	17.1	19.7	21.6	23.3	23.7	25.5	22.7	31.2	32.8	29.1	29.6	27.3	28.9	29.3	29.8	27.1	26.3	26.1	23.3	22.2	19.9	20.2	15.6	13.8	11.4	7.1	3.2	12
-6.3	4	10.1	15.5	17.9	17	24.5	27.1	24.9	26.1	32.3	30.1	37.8	34.2	32.8	34	37.1	35.4	33.8	34.5	33.7	33.1	32.8	30.4	29.5	29	27.6	24.4	22	17.9	12.2	12
