# Supplementary material for: Machine learning based method for analyzing vibration and noise in large cruise ships
Source: PLoS One. 2024 Jul 25;19(7):e0307835. doi: 10.1371/journal.pone.0307835 (PMC11271874; doi:10.1371/journal.pone.0307835)
Supplement: S2 Table — (XLSX) [file pone.0307835.s002.xlsx]

## Sheet: Sheet1
LightGBM feature list	XGBoost feature list	CATBoost feature list
12.5 Hz	315 Hz	12.5 Hz
20 Hz	1 kHz	160 Hz
100 Hz	400 Hz	25 Hz
31.5 Hz	630 Hz	31.5 Hz
63 Hz	160 Hz	200 Hz
12.5 kHz	125 Hz	40 Hz
25 Hz	500 Hz	12.5 kHz
160 Hz	1.25 kHz	20 Hz
200 Hz	4 kHz	50 Hz
40 Hz	25 Hz	250 Hz
50 Hz	80 Hz	1.25 kHz
80 Hz	40 Hz	80 Hz
315 Hz	31.5 Hz	100 Hz
125 Hz	5 kHz	63 Hz
16 Hz	63 Hz	16 Hz
500 Hz	8 kHz	125 Hz
250 Hz	800 Hz	8 kHz
8 kHz	250 Hz	400 Hz
10 kHz	100 Hz	2.5 kHz
400 Hz	200 Hz	1 kHz
2.5 kHz	12.5 kHz	315 Hz
4 kHz	50 Hz	5 kHz
6.3 kHz	12.5 Hz	10 kHz
1.25 kHz	2 kHz	3.15 kHz
5 kHz	1.6 kHz	1.6 kHz
1 kHz	20 Hz	800 Hz
3.15 kHz	6.3 kHz	4 kHz
2 kHz	2.5 kHz	630 Hz
800 Hz	10 kHz	500 Hz
630 Hz	3.15 kHz	6.3 kHz
1.6 kHz	16 Hz	2 kHz
