# Supplementary material for: Machine learning based method for analyzing vibration and noise in large cruise ships
Source: PLoS One. 2024 Jul 25;19(7):e0307835. doi: 10.1371/journal.pone.0307835 (PMC11271874; doi:10.1371/journal.pone.0307835)
Supplement: S3 Table — (XLSX) [file pone.0307835.s003.xlsx]

## Sheet: Third deck
LightGBM feature list	XGBoost feature list	CATBoost feature list
25 Hz	3.15 kHz	25 Hz
125 Hz	8 kHz	12.5 kHz
12.5 Hz	630 Hz	12.5 Hz
16 Hz	400 Hz	200 Hz
63 Hz	800 Hz	63 Hz
31.5 Hz	160 Hz	20 Hz
12.5 kHz	63 Hz	16 Hz
200 Hz	125 Hz	160 Hz
160 Hz	12.5 kHz	31.5 Hz
100 Hz	1.25 kHz	100 Hz
20 Hz	10 kHz	250 Hz
8 kHz	50 Hz	125 Hz
250 Hz	4 kHz	1 kHz
10 kHz	315 Hz	40 Hz
50 Hz	2 kHz	10 kHz
40 Hz	1 kHz	8 kHz
80 Hz	12.5 Hz	80 Hz
1.25 kHz	16 Hz	3.15 kHz
6.3 kHz	5 kHz	400 Hz
2.5 kHz	80 Hz	2.5 kHz
4 kHz	200 Hz	315 Hz
400 Hz	25 Hz	500 Hz
3.15 kHz	1.6 kHz	800 Hz
500 Hz	31.5 Hz	2 kHz
2 kHz	20 Hz	6.3 kHz
315 Hz	6.3 kHz	4 kHz
5 kHz	250 Hz	50 Hz
800 Hz	100 Hz	1.6 kHz
1 kHz	500 Hz	1.25 kHz
630 Hz	40 Hz	5 kHz
1.6 kHz	2.5 kHz	630 Hz

## Sheet: Fourth deck
LightGBM feature list	XGBoost feature list	CATBoost feature list
31.5 Hz	1 kHz	12.5 Hz
12.5 Hz	400 Hz	31.5 Hz
80 Hz	80 Hz	25 Hz
20 Hz	125 Hz	63 Hz
63 Hz	63 Hz	20 Hz
125 Hz	10 kHz	40 Hz
40 Hz	250 Hz	16 Hz
100 Hz	5 kHz	50 Hz
25 Hz	50 Hz	125 Hz
200 Hz	800 Hz	160 Hz
12.5 kHz	2.5 kHz	100 Hz
16 Hz	4 kHz	2 kHz
400 Hz	25 Hz	4 kHz
50 Hz	20 Hz	250 Hz
160 Hz	315 Hz	200 Hz
250 Hz	12.5 Hz	400 Hz
315 Hz	40 Hz	80 Hz
2.5 kHz	8 kHz	10 kHz
6.3 kHz	100 Hz	315 Hz
500 Hz	2 kHz	8 kHz
10 kHz	3.15 kHz	12.5 kHz
4 kHz	31.5 Hz	1 kHz
800 Hz	500 Hz	500 Hz
1.25 kHz	1.25 kHz	5 kHz
1 kHz	12.5 kHz	630 Hz
8 kHz	6.3 kHz	6.3 kHz
3.15 kHz	200 Hz	1.6 kHz
2 kHz	16 Hz	2.5 kHz
630 Hz	160 Hz	1.25 kHz
1.6 kHz	1.6 kHz	3.15 kHz
5 kHz	630 Hz	800 Hz

## Sheet: Fifth deck
LightGBM feature list	XGBoost feature list	CATBoost feature list
16 Hz	250 Hz	12.5 Hz
40 Hz	500 Hz	63 Hz
20 Hz	2 kHz	25 Hz
12.5 Hz	1.6 kHz	40 Hz
50 Hz	63 Hz	16 Hz
25 Hz	1 kHz	31.5 Hz
31.5 Hz	3.15 kHz	50 Hz
63 Hz	40 Hz	125 Hz
100 Hz	5 kHz	200 Hz
12.5 kHz	25 Hz	250 Hz
315 Hz	160 Hz	100 Hz
400 Hz	80 Hz	160 Hz
4 kHz	400 Hz	20 Hz
80 Hz	315 Hz	80 Hz
160 Hz	125 Hz	4 kHz
500 Hz	16 Hz	10 kHz
200 Hz	10 kHz	1.6 kHz
125 Hz	2.5 kHz	5 kHz
250 Hz	800 Hz	1 kHz
10 kHz	31.5 Hz	2 kHz
2.5 kHz	50 Hz	12.5 kHz
8 kHz	4 kHz	315 Hz
2 kHz	12.5 kHz	400 Hz
5 kHz	1.25 kHz	8 kHz
1.6 kHz	100 Hz	500 Hz
1.25 kHz	12.5 Hz	630 Hz
800 Hz	20 Hz	6.3 kHz
1 kHz	200 Hz	1.25 kHz
630 Hz	8 kHz	800 Hz
6.3 kHz	630 Hz	2.5 kHz
3.15 kHz	6.3 kHz	3.15 kHz

## Sheet: Sixth deck
LightGBM feature list	XGBoost feature list	CATBoost feature list
25 Hz	400 Hz	12.5 Hz
12.5 Hz	4 kHz	25 Hz
40 Hz	800 Hz	16 Hz
20 Hz	315 Hz	160 Hz
100 Hz	8 kHz	200 Hz
200 Hz	125 Hz	31.5 Hz
125 Hz	1.6 kHz	40 Hz
12.5 kHz	160 Hz	20 Hz
63 Hz	1.25 kHz	250 Hz
16 Hz	63 Hz	50 Hz
10 kHz	1 kHz	125 Hz
160 Hz	250 Hz	100 Hz
80 Hz	3.15 kHz	315 Hz
2.5 kHz	10 kHz	10 kHz
31.5 Hz	80 Hz	63 Hz
315 Hz	50 Hz	12.5 kHz
400 Hz	200 Hz	400 Hz
250 Hz	100 Hz	800 Hz
50 Hz	2 kHz	6.3 kHz
1 kHz	25 Hz	2.5 kHz
6.3 kHz	20 Hz	2 kHz
8 kHz	12.5 kHz	5 kHz
3.15 kHz	16 Hz	8 kHz
500 Hz	31.5 Hz	500 Hz
2 kHz	2.5 kHz	80 Hz
800 Hz	12.5 Hz	4 kHz
630 Hz	6.3 kHz	1 kHz
1.25 kHz	630 Hz	3.15 kHz
5 kHz	500 Hz	630 Hz
4 kHz	5 kHz	1.6 kHz
1.6 kHz	40 Hz	1.25 kHz

## Sheet: Seventh deck
LightGBM feature list	XGBoost feature list	CATBoost feature list
20 Hz	315 Hz	25 Hz
12.5 Hz	1.6 kHz	12.5 Hz
50 Hz	1 kHz	31.5 Hz
12.5 kHz	400 Hz	12.5 kHz
63 Hz	2 kHz	125 Hz
31.5 Hz	63 Hz	16 Hz
200 Hz	250 Hz	250 Hz
160 Hz	5 kHz	63 Hz
100 Hz	16 Hz	20 Hz
250 Hz	160 Hz	40 Hz
16 Hz	800 Hz	100 Hz
25 Hz	125 Hz	2.5 kHz
40 Hz	500 Hz	1 kHz
125 Hz	40 Hz	200 Hz
315 Hz	25 Hz	160 Hz
80 Hz	630 Hz	50 Hz
2.5 kHz	20 Hz	2 kHz
400 Hz	80 Hz	400 Hz
500 Hz	12.5 kHz	3.15 kHz
5 kHz	31.5 Hz	80 Hz
10 kHz	8 kHz	800 Hz
8 kHz	10 kHz	1.6 kHz
6.3 kHz	50 Hz	630 Hz
630 Hz	2.5 kHz	4 kHz
2 kHz	6.3 kHz	10 kHz
800 Hz	100 Hz	1.25 kHz
4 kHz	12.5 Hz	5 kHz
1 kHz	200 Hz	6.3 kHz
1.6 kHz	3.15 kHz	315 Hz
1.25 kHz	1.25 kHz	500 Hz
3.15 kHz	4 kHz	8 kHz

## Sheet: Eighth deck
LightGBM feature list	XGBoost feature list	CATBoost feature list
12.5 Hz	315 Hz	12.5 Hz
31.5 Hz	4 kHz	25 Hz
25 Hz	1 kHz	31.5 Hz
16 Hz	630 Hz	250 Hz
63 Hz	63 Hz	16 Hz
50 Hz	16 Hz	63 Hz
20 Hz	25 Hz	200 Hz
160 Hz	400 Hz	40 Hz
100 Hz	125 Hz	160 Hz
12.5 kHz	250 Hz	50 Hz
40 Hz	10 kHz	315 Hz
10 kHz	160 Hz	125 Hz
80 Hz	31.5 Hz	100 Hz
125 Hz	12.5 Hz	1.25 kHz
315 Hz	100 Hz	10 kHz
2.5 kHz	6.3 kHz	12.5 kHz
250 Hz	800 Hz	4 kHz
1 kHz	200 Hz	2 kHz
200 Hz	1.6 kHz	20 Hz
1.6 kHz	80 Hz	3.15 kHz
400 Hz	20 Hz	1.6 kHz
500 Hz	2 kHz	80 Hz
8 kHz	2.5 kHz	630 Hz
2 kHz	40 Hz	8 kHz
800 Hz	50 Hz	800 Hz
630 Hz	12.5 kHz	1 kHz
3.15 kHz	5 kHz	400 Hz
4 kHz	8 kHz	500 Hz
1.25 kHz	1.25 kHz	6.3 kHz
6.3 kHz	500 Hz	2.5 kHz
5 kHz	3.15 kHz	5 kHz

## Sheet: Ninth deck
LightGBM feature list	XGBoost feature list	CATBoost feature list
12.5 Hz	4 kHz	12.5 Hz
16 Hz	630 Hz	40 Hz
160 Hz	1.25 kHz	31.5 Hz
63 Hz	80 Hz	16 Hz
100 Hz	315 Hz	12.5 kHz
31.5 Hz	400 Hz	200 Hz
200 Hz	63 Hz	160 Hz
40 Hz	40 Hz	125 Hz
12.5 kHz	8 kHz	250 Hz
25 Hz	31.5 Hz	63 Hz
50 Hz	800 Hz	50 Hz
10 kHz	250 Hz	80 Hz
20 Hz	200 Hz	2 kHz
125 Hz	20 Hz	25 Hz
315 Hz	12.5 Hz	1.6 kHz
250 Hz	100 Hz	10 kHz
2.5 kHz	1.6 kHz	20 Hz
80 Hz	16 Hz	5 kHz
400 Hz	500 Hz	400 Hz
2 kHz	160 Hz	4 kHz
6.3 kHz	50 Hz	800 Hz
8 kHz	2.5 kHz	1.25 kHz
4 kHz	3.15 kHz	1 kHz
1 kHz	125 Hz	315 Hz
3.15 kHz	25 Hz	100 Hz
5 kHz	12.5 kHz	2.5 kHz
500 Hz	1 kHz	6.3 kHz
800 Hz	5 kHz	500 Hz
1.25 kHz	2 kHz	8 kHz
1.6 kHz	10 kHz	3.15 kHz
630 Hz	6.3 kHz	630 Hz

## Sheet: Tenth deck
LightGBM feature list	XGBoost feature list	CATBoost feature list
12.5 Hz	5 kHz	12.5 Hz
20 Hz	160 Hz	160 Hz
31.5 Hz	1.25 kHz	16 Hz
12.5 kHz	4 kHz	250 Hz
50 Hz	40 Hz	80 Hz
100 Hz	500 Hz	12.5 kHz
200 Hz	400 Hz	20 Hz
16 Hz	315 Hz	63 Hz
40 Hz	63 Hz	125 Hz
125 Hz	80 Hz	50 Hz
63 Hz	25 Hz	25 Hz
160 Hz	16 Hz	2 kHz
80 Hz	12.5 Hz	1 kHz
10 kHz	250 Hz	40 Hz
400 Hz	125 Hz	31.5 Hz
25 Hz	50 Hz	200 Hz
2.5 kHz	100 Hz	1.6 kHz
250 Hz	20 Hz	315 Hz
315 Hz	200 Hz	500 Hz
1 kHz	6.3 kHz	2.5 kHz
3.15 kHz	3.15 kHz	8 kHz
8 kHz	10 kHz	630 Hz
6.3 kHz	2 kHz	100 Hz
1.25 kHz	31.5 Hz	5 kHz
800 Hz	12.5 kHz	3.15 kHz
4 kHz	2.5 kHz	400 Hz
500 Hz	8 kHz	6.3 kHz
2 kHz	1 kHz	10 kHz
5 kHz	630 Hz	4 kHz
630 Hz	800 Hz	1.25 kHz
1.6 kHz	1.6 kHz	800 Hz

## Sheet: Eleventh deck
LightGBM feature list	XGBoost feature list	CATBoost feature list
12.5 Hz	400 Hz	12.5 Hz
31.5 Hz	315 Hz	31.5 Hz
20 Hz	3.15 kHz	25 Hz
50 Hz	40 Hz	40 Hz
160 Hz	1 kHz	160 Hz
63 Hz	160 Hz	200 Hz
25 Hz	31.5 Hz	12.5 kHz
315 Hz	250 Hz	16 Hz
200 Hz	630 Hz	400 Hz
40 Hz	4 kHz	2 kHz
100 Hz	63 Hz	250 Hz
16 Hz	12.5 Hz	4 kHz
12.5 kHz	1.25 kHz	125 Hz
80 Hz	50 Hz	1 kHz
125 Hz	125 Hz	63 Hz
2.5 kHz	8 kHz	315 Hz
500 Hz	100 Hz	50 Hz
400 Hz	200 Hz	20 Hz
250 Hz	500 Hz	80 Hz
10 kHz	2.5 kHz	2.5 kHz
5 kHz	10 kHz	1.6 kHz
800 Hz	20 Hz	630 Hz
1 kHz	25 Hz	5 kHz
1.25 kHz	12.5 kHz	10 kHz
8 kHz	80 Hz	3.15 kHz
6.3 kHz	16 Hz	6.3 kHz
2 kHz	5 kHz	500 Hz
4 kHz	800 Hz	100 Hz
3.15 kHz	1.6 kHz	8 kHz
630 Hz	2 kHz	800 Hz
1.6 kHz	6.3 kHz	1.25 kHz

## Sheet: Twelfth deck
LightGBM feature list	XGBoost feature list	CATBoost feature list
31.5 Hz	630 Hz	12.5 Hz
16 Hz	400 Hz	25 Hz
12.5 Hz	1.6 kHz	31.5 Hz
63 Hz	4 kHz	160 Hz
25 Hz	500 Hz	63 Hz
160 Hz	125 Hz	20 Hz
50 Hz	2.5 kHz	250 Hz
20 Hz	63 Hz	16 Hz
100 Hz	160 Hz	40 Hz
12.5 kHz	3.15 kHz	12.5 kHz
250 Hz	1 kHz	200 Hz
80 Hz	16 Hz	125 Hz
10 kHz	5 kHz	100 Hz
40 Hz	100 Hz	400 Hz
200 Hz	40 Hz	4 kHz
125 Hz	31.5 Hz	315 Hz
8 kHz	25 Hz	50 Hz
4 kHz	315 Hz	80 Hz
315 Hz	50 Hz	1 kHz
2.5 kHz	20 Hz	10 kHz
400 Hz	200 Hz	6.3 kHz
1 kHz	10 kHz	1.25 kHz
630 Hz	2 kHz	3.15 kHz
2 kHz	12.5 Hz	630 Hz
6.3 kHz	80 Hz	2 kHz
3.15 kHz	800 Hz	8 kHz
5 kHz	250 Hz	2.5 kHz
500 Hz	8 kHz	1.6 kHz
1.25 kHz	6.3 kHz	5 kHz
1.6 kHz	12.5 kHz	500 Hz
800 Hz	1.25 kHz	800 Hz
