# Supplementary material for: Machine learning based method for analyzing vibration and noise in large cruise ships
Source: PLoS One. 2024 Jul 25;19(7):e0307835. doi: 10.1371/journal.pone.0307835 (PMC11271874; doi:10.1371/journal.pone.0307835)
Supplement: S4 Table — (XLSX) [file pone.0307835.s004.xlsx]

## Sheet: Third deck
LightGBM	XGBoost	CATBoost
315 Hz	500 Hz	50 Hz
20 Hz	40 Hz	1.25 kHz
500 Hz	1 kHz	40 Hz
100 Hz	315 Hz	5 kHz
40 Hz	25 Hz	160 Hz
80 Hz	31.5 Hz	31.5 Hz
50 Hz	80 Hz	80 Hz
1 kHz	250 Hz	1.6 kHz
12.5 Hz	100 Hz	630 Hz
31.5 Hz	5 kHz	12.5 Hz
400 Hz	4 kHz	250 Hz
5 kHz	2.5 kHz	400 Hz
12.5 kHz	125 Hz	2.5 kHz
160 Hz	1.25 kHz	315 Hz
63 Hz	400 Hz	200 Hz
630 Hz	160 Hz	8 kHz
1.6 kHz	200 Hz	4 kHz
200 Hz	630 Hz	25 Hz
2.5 kHz	20 Hz	20 Hz
800 Hz	6.3 kHz	100 Hz
4 kHz	1.6 kHz	800 Hz
250 Hz	12.5 Hz	125 Hz
6.3 kHz	63 Hz	12.5 kHz
3.15 kHz	2 kHz	6.3 kHz
2 kHz	50 Hz	3.15 kHz
10 kHz	800 Hz	1 kHz
25 Hz	12.5 kHz	500 Hz
8 kHz	16 Hz	2 kHz
1.25 kHz	8 kHz	16 Hz
16 Hz	10 kHz	10 kHz
125 Hz	3.15 kHz	63 Hz

## Sheet: Fourth deck
LightGBM	XGBoost	CATBoost
8 kHz	630 Hz	1.25 kHz
160 Hz	160 Hz	12.5 kHz
5 kHz	500 Hz	200 Hz
100 Hz	1.25 kHz	2.5 kHz
12.5 kHz	315 Hz	160 Hz
315 Hz	31.5 Hz	3.15 kHz
500 Hz	200 Hz	80 Hz
50 Hz	40 Hz	800 Hz
20 Hz	1.6 kHz	250 Hz
25 Hz	12.5 kHz	8 kHz
10 kHz	4 kHz	1 kHz
12.5 Hz	25 Hz	5 kHz
200 Hz	8 kHz	1.6 kHz
63 Hz	100 Hz	12.5 Hz
4 kHz	1 kHz	25 Hz
1.25 kHz	400 Hz	40 Hz
3.15 kHz	6.3 kHz	50 Hz
2 kHz	125 Hz	100 Hz
250 Hz	16 Hz	31.5 Hz
1 kHz	2 kHz	400 Hz
630 Hz	5 kHz	315 Hz
1.6 kHz	800 Hz	20 Hz
31.5 Hz	12.5 Hz	630 Hz
40 Hz	80 Hz	6.3 kHz
16 Hz	3.15 kHz	10 kHz
2.5 kHz	63 Hz	500 Hz
6.3 kHz	250 Hz	125 Hz
800 Hz	20 Hz	16 Hz
400 Hz	50 Hz	63 Hz
125 Hz	2.5 kHz	4 kHz
80 Hz	10 kHz	2 kHz

## Sheet: Fifth deck
LightGBM	XGBoost	CATBoost
200 Hz	630 Hz	1.25 kHz
160 Hz	1.25 kHz	12.5 kHz
6.3 kHz	315 Hz	2.5 kHz
100 Hz	4 kHz	160 Hz
12.5 kHz	8 kHz	8 kHz
125 Hz	400 Hz	3.15 kHz
8 kHz	125 Hz	20 Hz
3.15 kHz	200 Hz	400 Hz
12.5 Hz	31.5 Hz	200 Hz
31.5 Hz	160 Hz	800 Hz
63 Hz	100 Hz	31.5 Hz
80 Hz	1 kHz	80 Hz
250 Hz	6.3 kHz	315 Hz
1.25 kHz	12.5 Hz	12.5 Hz
1 kHz	800 Hz	25 Hz
20 Hz	12.5 kHz	250 Hz
10 kHz	80 Hz	1 kHz
500 Hz	20 Hz	40 Hz
2.5 kHz	25 Hz	50 Hz
25 Hz	50 Hz	100 Hz
5 kHz	40 Hz	630 Hz
630 Hz	500 Hz	6.3 kHz
315 Hz	5 kHz	5 kHz
800 Hz	63 Hz	500 Hz
50 Hz	2.5 kHz	10 kHz
2 kHz	10 kHz	125 Hz
1.6 kHz	16 Hz	1.6 kHz
40 Hz	250 Hz	16 Hz
400 Hz	2 kHz	2 kHz
4 kHz	1.6 kHz	63 Hz
16 Hz	3.15 kHz	4 kHz

## Sheet: Sixth deck
LightGBM	XGBoost	CATBoost
31.5 Hz	630 Hz	1.25 kHz
50 Hz	500 Hz	80 Hz
500 Hz	40 Hz	12.5 kHz
4 kHz	5 kHz	1 kHz
63 Hz	31.5 Hz	8 kHz
160 Hz	25 Hz	1.6 kHz
8 kHz	1 kHz	3.15 kHz
1.25 kHz	80 Hz	160 Hz
5 kHz	315 Hz	31.5 Hz
315 Hz	160 Hz	40 Hz
20 Hz	12.5 Hz	50 Hz
100 Hz	1.25 kHz	63 Hz
12.5 kHz	12.5 kHz	2.5 kHz
12.5 Hz	125 Hz	630 Hz
80 Hz	6.3 kHz	12.5 Hz
250 Hz	100 Hz	200 Hz
1.6 kHz	400 Hz	20 Hz
6.3 kHz	200 Hz	5 kHz
200 Hz	2.5 kHz	25 Hz
400 Hz	63 Hz	250 Hz
630 Hz	2 kHz	100 Hz
3.15 kHz	20 Hz	400 Hz
2 kHz	250 Hz	4 kHz
16 Hz	50 Hz	125 Hz
800 Hz	4 kHz	500 Hz
25 Hz	16 Hz	315 Hz
1 kHz	8 kHz	800 Hz
40 Hz	800 Hz	10 kHz
125 Hz	10 kHz	2 kHz
2.5 kHz	3.15 kHz	6.3 kHz
10 kHz	1.6 kHz	16 Hz

## Sheet: Seventh deck
LightGBM	XGBoost	CATBoost
100 Hz	1.25 kHz	1.25 kHz
1.25 kHz	4 kHz	8 kHz
25 Hz	630 Hz	160 Hz
4 kHz	80 Hz	200 Hz
80 Hz	200 Hz	80 Hz
8 kHz	31.5 Hz	315 Hz
3.15 kHz	100 Hz	50 Hz
40 Hz	125 Hz	5 kHz
500 Hz	500 Hz	40 Hz
31.5 Hz	160 Hz	10 kHz
315 Hz	25 Hz	12.5 Hz
10 kHz	8 kHz	20 Hz
12.5 Hz	12.5 Hz	500 Hz
1 kHz	40 Hz	400 Hz
63 Hz	1 kHz	31.5 Hz
160 Hz	400 Hz	25 Hz
6.3 kHz	50 Hz	100 Hz
20 Hz	315 Hz	6.3 kHz
125 Hz	3.15 kHz	12.5 kHz
12.5 kHz	6.3 kHz	250 Hz
200 Hz	12.5 kHz	1.6 kHz
400 Hz	2.5 kHz	4 kHz
2 kHz	5 kHz	3.15 kHz
800 Hz	800 Hz	800 Hz
16 Hz	10 kHz	630 Hz
2.5 kHz	63 Hz	63 Hz
1.6 kHz	20 Hz	2.5 kHz
5 kHz	250 Hz	1 kHz
630 Hz	2 kHz	16 Hz
250 Hz	16 Hz	125 Hz
50 Hz	1.6 kHz	2 kHz

## Sheet: Eighth deck
LightGBM	XGBoost	CATBoost
200 Hz	500 Hz	20 Hz
6.3 kHz	1.25 kHz	2.5 kHz
100 Hz	5 kHz	80 Hz
500 Hz	40 Hz	12.5 kHz
4 kHz	8 kHz	400 Hz
5 kHz	80 Hz	5 kHz
20 Hz	160 Hz	160 Hz
8 kHz	400 Hz	8 kHz
1.25 kHz	12.5 kHz	1 kHz
12.5 kHz	125 Hz	1.25 kHz
315 Hz	50 Hz	200 Hz
40 Hz	1 kHz	40 Hz
80 Hz	3.15 kHz	50 Hz
400 Hz	315 Hz	12.5 Hz
12.5 Hz	630 Hz	100 Hz
63 Hz	31.5 Hz	25 Hz
160 Hz	800 Hz	31.5 Hz
250 Hz	200 Hz	800 Hz
3.15 kHz	2 kHz	500 Hz
125 Hz	25 Hz	6.3 kHz
31.5 Hz	100 Hz	125 Hz
25 Hz	20 Hz	3.15 kHz
2 kHz	2.5 kHz	1.6 kHz
800 Hz	1.6 kHz	630 Hz
630 Hz	4 kHz	250 Hz
50 Hz	250 Hz	63 Hz
2.5 kHz	12.5 Hz	10 kHz
10 kHz	63 Hz	16 Hz
1 kHz	6.3 kHz	315 Hz
16 Hz	10 kHz	4 kHz
1.6 kHz	16 Hz	2 kHz

## Sheet: Ninth deck
LightGBM	XGBoost	CATBoost
20 Hz	1 kHz	100 Hz
500 Hz	125 Hz	8 kHz
80 Hz	160 Hz	25 Hz
1.25 kHz	25 Hz	1.25 kHz
8 kHz	5 kHz	20 Hz
12.5 kHz	500 Hz	2.5 kHz
25 Hz	12.5 kHz	3.15 kHz
100 Hz	2 kHz	160 Hz
31.5 Hz	315 Hz	1 kHz
315 Hz	6.3 kHz	315 Hz
4 kHz	400 Hz	630 Hz
5 kHz	10 kHz	50 Hz
630 Hz	50 Hz	200 Hz
12.5 Hz	630 Hz	400 Hz
50 Hz	40 Hz	12.5 Hz
125 Hz	31.5 Hz	80 Hz
63 Hz	100 Hz	31.5 Hz
250 Hz	1.25 kHz	250 Hz
400 Hz	800 Hz	500 Hz
800 Hz	250 Hz	12.5 kHz
200 Hz	2.5 kHz	6.3 kHz
40 Hz	80 Hz	40 Hz
6.3 kHz	200 Hz	63 Hz
1 kHz	3.15 kHz	5 kHz
1.6 kHz	4 kHz	800 Hz
3.15 kHz	63 Hz	10 kHz
2.5 kHz	8 kHz	4 kHz
160 Hz	12.5 Hz	125 Hz
10 kHz	1.6 kHz	1.6 kHz
2 kHz	20 Hz	16 Hz
16 Hz	16 Hz	2 kHz

## Sheet: Tenth deck
LightGBM	XGBoost	CATBoost
500 Hz	1 kHz	1.25 kHz
25 Hz	630 Hz	31.5 Hz
63 Hz	800 Hz	200 Hz
315 Hz	31.5 Hz	100 Hz
160 Hz	8 kHz	25 Hz
8 kHz	125 Hz	40 Hz
4 kHz	315 Hz	400 Hz
5 kHz	1.6 kHz	8 kHz
100 Hz	400 Hz	10 kHz
80 Hz	12.5 kHz	800 Hz
250 Hz	25 Hz	5 kHz
12.5 Hz	500 Hz	4 kHz
20 Hz	80 Hz	50 Hz
6.3 kHz	200 Hz	2.5 kHz
1.25 kHz	2 kHz	3.15 kHz
630 Hz	100 Hz	12.5 Hz
1.6 kHz	2.5 kHz	160 Hz
31.5 Hz	160 Hz	12.5 kHz
40 Hz	250 Hz	20 Hz
2 kHz	1.25 kHz	315 Hz
12.5 kHz	4 kHz	6.3 kHz
200 Hz	63 Hz	250 Hz
125 Hz	50 Hz	63 Hz
2.5 kHz	40 Hz	80 Hz
800 Hz	6.3 kHz	125 Hz
10 kHz	10 kHz	1 kHz
400 Hz	20 Hz	630 Hz
50 Hz	3.15 kHz	1.6 kHz
1 kHz	12.5 Hz	500 Hz
3.15 kHz	5 kHz	16 Hz
16 Hz	16 Hz	2 kHz

## Sheet: Eleventh deck
LightGBM	XGBoost	CATBoost
100 Hz	80 Hz	1.25 kHz
12.5 kHz	25 Hz	100 Hz
8 kHz	5 kHz	8 kHz
4 kHz	500 Hz	20 Hz
6.3 kHz	800 Hz	50 Hz
80 Hz	125 Hz	80 Hz
250 Hz	630 Hz	800 Hz
20 Hz	2 kHz	160 Hz
63 Hz	1.25 kHz	10 kHz
125 Hz	1.6 kHz	200 Hz
500 Hz	6.3 kHz	250 Hz
10 kHz	1 kHz	63 Hz
3.15 kHz	12.5 kHz	2.5 kHz
12.5 Hz	4 kHz	5 kHz
25 Hz	315 Hz	12.5 Hz
200 Hz	160 Hz	25 Hz
1.25 kHz	8 kHz	12.5 kHz
630 Hz	400 Hz	3.15 kHz
1.6 kHz	100 Hz	31.5 Hz
40 Hz	200 Hz	40 Hz
2 kHz	20 Hz	500 Hz
31.5 Hz	16 Hz	125 Hz
400 Hz	31.5 Hz	1.6 kHz
160 Hz	63 Hz	6.3 kHz
16 Hz	40 Hz	315 Hz
1 kHz	50 Hz	1 kHz
5 kHz	2.5 kHz	630 Hz
2.5 kHz	10 kHz	16 Hz
315 Hz	250 Hz	400 Hz
50 Hz	12.5 Hz	4 kHz
800 Hz	3.15 kHz	2 kHz

## Sheet: Twelfth deck
LightGBM	XGBoost	CATBoost
500 Hz	1.25 kHz	1.25 kHz
20 Hz	315 Hz	8 kHz
100 Hz	80 Hz	50 Hz
200 Hz	8 kHz	2.5 kHz
315 Hz	1 kHz	5 kHz
1.25 kHz	800 Hz	200 Hz
12.5 kHz	250 Hz	80 Hz
40 Hz	12.5 kHz	800 Hz
12.5 Hz	25 Hz	40 Hz
6.3 kHz	160 Hz	12.5 kHz
5 kHz	40 Hz	1.6 kHz
800 Hz	31.5 Hz	160 Hz
125 Hz	200 Hz	12.5 Hz
400 Hz	12.5 Hz	100 Hz
80 Hz	6.3 kHz	500 Hz
63 Hz	125 Hz	25 Hz
8 kHz	400 Hz	31.5 Hz
2.5 kHz	5 kHz	1 kHz
3.15 kHz	2 kHz	3.15 kHz
1.6 kHz	500 Hz	20 Hz
25 Hz	630 Hz	10 kHz
160 Hz	50 Hz	250 Hz
31.5 Hz	4 kHz	125 Hz
50 Hz	100 Hz	400 Hz
4 kHz	20 Hz	630 Hz
1 kHz	63 Hz	315 Hz
2 kHz	10 kHz	2 kHz
250 Hz	16 Hz	16 Hz
10 kHz	3.15 kHz	63 Hz
630 Hz	2.5 kHz	6.3 kHz
16 Hz	1.6 kHz	4 kHz
