# Supplementary material for: Machine learning based method for analyzing vibration and noise in large cruise ships
Source: PLoS One. 2024 Jul 25;19(7):e0307835. doi: 10.1371/journal.pone.0307835 (PMC11271874; doi:10.1371/journal.pone.0307835)
Supplement: S5 Table — (XLSX) [file pone.0307835.s005.xlsx]

## Sheet: LightGBM feature list
Number of features	Accuracy	MCC
1	0.1265	-0.0122
2	0.2686	0.1476
3	0.2677	0.151
4	0.252	0.1377
5	0.268	0.1575
6	0.3458	0.2527
7	0.3695	0.2763
8	0.4258	0.3415
9	0.3935	0.3026
10	0.3544	0.2559
11	0.3624	0.266
12	0.3384	0.2351
13	0.3227	0.2154
14	0.3547	0.2494
15	0.339	0.2313
16	0.3467	0.2391
17	0.3153	0.2072
18	0.3384	0.2336
19	0.339	0.2337
20	0.347	0.2467
21	0.3547	0.2543
22	0.3467	0.2418
23	0.3073	0.1979
24	0.3233	0.2154
25	0.3159	0.2066
26	0.2916	0.1796
27	0.3076	0.1964
28	0.2993	0.1886
29	0.276	0.16
30	0.2993	0.1893
31	0.2923	0.1814

## Sheet: XGBoost feature list
Number of features	Accuracy	MCC
1	0.1261	-0.0046
2	0.1498	0.0219
3	0.1581	0.02817
4	0.1729	0.04513
5	0.2052	0.0896
6	0.2209	0.1077
7	0.2135	0.0934
8	0.2132	0.0938
9	0.2132	0.0915
10	0.236	0.1135
11	0.2209	0.0962
12	0.2443	0.1231
13	0.2052	0.0728
14	0.268	0.1472
15	0.276	0.1596
16	0.2843	0.1748
17	0.276	0.1591
18	0.252	0.1347
19	0.2673	0.1479
20	0.307	0.1936
21	0.2913	0.1773
22	0.315	0.2081
23	0.3144	0.2115
24	0.2913	0.1843
25	0.331	0.2333
26	0.3544	0.2571
27	0.3236	0.2141
28	0.323	0.2224
29	0.292	0.1799
30	0.3233	0.2228
31	0.2996	0.19

## Sheet: CATBoost feature list
Number of features	Accuracy	MCC
1	0.1264	-0.0119
2	0.2673	0.1572
3	0.3698	0.2759
4	0.3231	0.2211
5	0.3224	0.2171
6	0.3304	0.2276
7	0.3224	0.2174
8	0.3541	0.2552
9	0.3307	0.2249
10	0.331	0.2273
11	0.3233	0.2158
12	0.3147	0.2071
13	0.3307	0.2248
14	0.3307	0.2222
15	0.3384	0.2332
16	0.3384	0.2341
17	0.3156	0.2065
18	0.3707	0.2726
19	0.347	0.243
20	0.3307	0.228
21	0.3236	0.2168
22	0.2996	0.1865
23	0.2916	0.1774
24	0.3147	0.2066
25	0.323	0.2189
26	0.3227	0.2159
27	0.3073	0.1975
28	0.292	0.1818
29	0.323	0.2159
30	0.3153	0.2087
31	0.2759	0.1617
